# Supplementary material for: Keratin 8/18a.1 Expression Influences Embryonic Neural Crest Cell Dynamics and Contributes to Postnatal Corneal Regeneration in Zebrafish
Source: Cells. 2024 Sep 2;13(17):1473. doi: 10.3390/cells13171473 (PMC11394277; doi:10.3390/cells13171473)
Supplement: Supplementary file 1 [file cells-13-01473-s001.zip]

Archive with 1 entries (1 files):
- cells-2819503-supplementary.pdf
